# Supplementary material for: Light and protonation-controlled complex formation between sulfate ions and a stiff-stilbene based bis(cyclopeptide)
Source: Chem Sci. 2025 Mar 24;16(18):7822–8. doi: 10.1039/d5sc00766f (PMC11959293; doi:10.1039/d5sc00766f)
Supplement: SC-016-D5SC00766F-s002 [file SC-016-D5SC00766F-s002.xyz]

C        8.231884      5.340684     -1.356220
C        8.314241      4.226698     -0.294765
C        6.958549      3.464721     -0.223375
C        6.678058      3.308588      1.278380
C        7.296982      4.577758      1.885223
C        9.372188      5.743589      1.462756
C       10.654170      5.937989      0.689122
C       11.356258      7.133195      0.864515
C       12.577897      7.264492      0.208700
C       13.075826      6.220840     -0.565200
C       12.301068      5.049614     -0.658466
C       13.948230      3.616793     -1.819708
C       14.093913      2.162670     -2.300153
C       14.236776      1.210989     -1.076598
C       15.359307      0.240129     -1.473681
C       16.286623      1.107677     -2.327010
C       15.824344      2.739215     -4.070308
C       14.852734      3.568404     -4.879241
C       15.347751      4.675751     -5.570560
C       14.451219      5.399582     -6.353554
C       13.122511      5.000879     -6.450408
C       12.727452      3.853349     -5.735495
C       10.436069      3.655365     -6.657210
C        9.188199      2.758348     -6.541090
C        9.449377      1.362901     -7.154484
C        9.106491      1.549739     -8.638189
C        7.907561      2.502983     -8.609175
C        7.514129      4.518290     -7.310667
C        7.704942      5.388685     -6.087186
C        7.510702      6.764362     -6.235855
C        7.634319      7.561315     -5.100579
C        7.916876      6.987303     -3.865538
C        8.067094      5.588843     -3.814779
N        8.316326      4.871132     -2.639893
N        8.482425      4.788829      1.058885
N       11.111372      4.926591     -0.053882
N       12.690115      3.909379     -1.368491
N       15.348295      1.973088     -3.048727
N       13.579494      3.165561     -4.961684
N       11.431194      3.326379     -5.766075
N        8.088379      3.281375     -7.367287
N        7.972108      4.817707     -4.908291
O        8.043227      6.513700     -1.045961
O        9.190902      6.395524      2.495234
O       14.902884      4.390540     -1.797295
O       17.016444      2.718294     -4.396428
O       10.525071      4.544099     -7.499525
O        6.798775      4.938130     -8.226615
N        5.265420      3.141444      1.580195
C      -14.247313     -0.028494      2.395911
C      -14.042238     -1.541536      2.173681
C      -13.902471     -1.864140      0.666977
C      -15.355050     -2.037636      0.202277
C      -16.028580     -2.734605      1.390483
C      -15.857844     -2.311955      3.777356
C      -15.112955     -1.805946      4.993127
C      -15.859795     -1.319073      6.068204
C      -15.162651     -0.909397      7.202874
C      -13.776866     -1.018381      7.256128
C      -13.117572     -1.551045      6.131229
C      -10.844700     -1.717241      7.101239
C       -9.428638     -2.186648      6.711754
C       -9.379983     -3.724785      6.563122
C       -9.132763     -4.214434      7.995679
C       -8.170140     -3.166861      8.565235
C       -8.171571     -0.746157      8.398108
C       -8.526336      0.553319      7.709536
C       -8.634893      1.697988      8.503614
C       -8.920401      2.902375      7.865362
C       -9.064677      2.948364      6.482567
C       -8.906610      1.745213      5.769170
C       -9.017153      2.679078      3.477882
C       -8.859485      2.215323      2.018413
C       -7.377924      1.821270      1.744202
C       -7.076900      2.416796      0.362970
C       -7.908131      3.708798      0.354098
C      -10.172370      4.187248      1.058622
C      -11.488949      3.768681      1.669077
C      -12.437380      4.756138      1.947531
C      -13.681171      4.340412      2.417891
C      -13.958373      2.985146      2.571996
C      -12.940533      2.070623      2.243287
N      -13.079835      0.681556      2.312008
N      -15.246423     -2.295449      2.560872
N      -13.781772     -1.919700      5.026023
N      -11.736326     -1.752982      6.055305
N       -8.478121     -1.937637      7.808048
N       -8.653623      0.578054      6.379460
N       -8.987216      1.644978      4.376200
N       -9.118382      3.317480      1.071711
N      -11.732428      2.464828      1.818675
O      -15.359305      0.462094      2.579662
O      -16.998038     -2.767859      3.926897
O      -11.132491     -1.389266      8.249105
O       -7.574615     -0.698137      9.479106
O       -9.098506      3.867640      3.774862
O      -10.102102      5.272171      0.474181
N       -5.658113      2.628734      0.118764
C        4.859258      2.683254      2.807905
C       -5.218052      2.939651     -1.142972
O        5.664837      2.285814      3.648917
O       -5.977879      2.919170     -2.111523
H        9.130440      3.544651     -0.536472
H        6.163529      4.069106     -0.682361
H        7.015897      2.516741     -0.762179
H        7.194501      2.430570      1.673163
H        6.601657      5.427731      1.807119
H        7.571754      4.461505      2.934250
H       10.942260      7.904841      1.501887
H       13.153377      8.183444      0.300051
H       14.025280      6.275452     -1.077460
H       13.231312      1.884298     -2.905189
H       14.532191      1.782980     -0.188249
H       13.284337      0.721267     -0.865318
H       14.954909     -0.581419     -2.074184
H       15.870037     -0.194105     -0.607555
H       16.968318      1.713812     -1.710883
H       16.895664      0.549670     -3.042580
H       16.396194      4.933171     -5.482590
H       14.784071      6.282247     -6.895616
H       12.398369      5.527337     -7.054144
H        8.901687      2.681347     -5.492761
H       10.473503      1.026282     -6.980293
H        8.784985      0.634744     -6.681321
H        8.871153      0.605346     -9.139474
H        9.944667      2.017706     -9.169098
H        6.957056      1.954610     -8.566627
H        7.858814      3.183963     -9.462178
H        7.263414      7.163261     -7.211731
H        7.506440      8.639301     -5.171944
H        8.011834      7.568598     -2.959982
H        8.521766      3.863428     -2.778975
H       11.958054      3.180206     -1.460734
H       11.246834      2.564477     -5.089496
H        4.611503      3.682640      1.031450
H      -13.165180     -1.874408      2.726453
H      -13.356851     -1.081570      0.134135
H      -13.337061     -2.794204      0.549130
H      -15.439618     -2.619509     -0.721120
H      -15.819213     -1.058860      0.033989
H      -17.077266     -2.460466      1.529896
H      -15.978205     -3.828047      1.301107
H      -16.939562     -1.279925      5.992977
H      -15.698561     -0.503130      8.058177
H      -13.201587     -0.724266      8.121582
H       -9.126315     -1.687618      5.791298
H      -10.294428     -4.117753      6.113997
H       -8.552264     -3.996927      5.902567
H       -8.715548     -5.225717      8.034249
H      -10.069201     -4.207523      8.566204
H       -8.299235     -2.979401      9.633877
H       -7.121316     -3.448700      8.402519
H       -8.488095      1.617969      9.573534
H       -9.030720      3.816658      8.444615
H       -9.279452      3.861982      5.947714
H       -9.526543      1.372774      1.828199
H       -7.245425      0.738691      1.799351
H       -6.720322      2.284416      2.493708
H       -7.440698      1.749469     -0.422550
H       -8.147289      4.057778     -0.650877
H       -7.376212      4.518427      0.877759
H      -12.186972      5.796349      1.779235
H      -14.446732      5.073749      2.663007
H      -14.915339      2.620544      2.916787
H      -12.200431      0.153088      2.160811
H      -11.385005     -2.041426      5.122593
H       -8.957386      0.674291      4.009748
H       -5.089839      2.906610      0.907241
C       -3.769748      3.319577     -1.295502
C       -1.133859      4.103065     -1.774380
C       -2.794795      3.117843     -0.306531
C       -3.411285      3.905484     -2.518732
C       -2.096592      4.294453     -2.759862
C       -1.466865      3.518085     -0.533551
H       -3.056557      2.603293      0.609344
H       -4.184951      4.026144     -3.269170
H       -1.818261      4.728150     -3.717346
C        3.378554      2.693984      3.082851
C        0.676724      2.688774      3.789288
C        2.400357      2.880634      2.093954
C        2.991491      2.499383      4.416724
C        1.644203      2.494560      4.769950
C        1.038562      2.893523      2.439979
H        2.697122      2.958315      1.055597
H        3.771108      2.338272      5.153449
H        1.348313      2.321786      5.801959
C       -0.174983      3.039789      1.611984
C       -0.820122      2.702127      3.965385
H       -1.133713      3.601617      4.514047
H       -1.173179      1.841268      4.544298
C       -1.365818      2.718670      2.514948
H       -2.176575      3.445192      2.392651
H       -1.776894      1.732228      2.261655
C        0.332278      4.443862     -1.847676
H        0.473574      5.534048     -1.840343
H        0.792196      4.073098     -2.770761
C       -0.258019      3.403533      0.306077
C        0.929152      3.797749     -0.572403
H        1.611422      4.478141     -0.050959
H        1.511015      2.907686     -0.844975
S       -9.865291     -1.777461      2.571179
O       -8.830216     -0.974300      3.327623
O      -10.805079     -0.874959      1.813621
O      -10.635918     -2.666075      3.544066
O       -9.153627     -2.686166      1.576740
C        5.841865     -0.598393     -3.336039
C        6.295575      0.498811     -4.312509
C        5.641010      1.855547     -3.939234
C        4.373861      1.948967     -4.805703
C        4.821324      1.273731     -6.112125
C        5.961555     -0.863172     -6.430021
C        6.978827     -1.896654     -5.996621
C        6.691400     -3.244022     -6.224424
C        7.678013     -4.175501     -5.908920
C        8.912913     -3.752302     -5.429026
C        9.115533     -2.369284     -5.265953
C       11.550293     -2.430569     -4.832436
C       12.708106     -1.462016     -4.547390
C       12.999696     -0.606087     -5.814563
C       14.530581     -0.551721     -5.899822
C       14.959446     -1.914146     -5.356198
C       14.201184     -3.241051     -3.480584
C       13.281599     -3.525088     -2.312778
C       13.435833     -4.763792     -1.686016
C       12.663885     -5.021043     -0.556857
C       11.790936     -4.053278     -0.077840
C       11.713186     -2.828625     -0.770139
C       10.355556     -1.624676      0.904818
C        9.571043     -0.315528      1.111840
C       10.501298      0.808020      1.623901
C       10.543321      0.579672      3.142656
C        9.126085      0.096925      3.484880
C        7.575129     -1.351314      2.301820
C        6.969098     -1.907075      1.030395
C        6.177299     -3.055988      1.121047
C        5.527473     -3.492951     -0.032037
C        5.664358     -2.781461     -1.221268
C        6.486266     -1.644075     -1.206027
N        6.735117     -0.854895     -2.343893
N        5.796670      0.259370     -5.679304
N        8.155051     -1.468823     -5.523059
N       10.327514     -1.811340     -4.845008
N       13.971236     -2.177314     -4.302825
N       12.439696     -2.579551     -1.871111
N       10.866857     -1.787734     -0.361485
N        8.613231     -0.469416      2.221542
N        7.120614     -1.224099     -0.108701
O        4.729462     -1.131304     -3.421340
O        5.334776     -1.054674     -7.476699
O       11.741494     -3.613752     -5.097582
O       15.210572     -3.941437     -3.625775
O       10.530279     -2.414777      1.830453
O        7.063133     -1.660694      3.380867
N        3.227407      1.278169     -4.196598
C      -10.919250     -6.193492      2.502884
C      -12.179737     -5.313313      2.578519
C      -12.658431     -5.158334      4.042953
C      -13.620213     -6.336853      4.239938
C      -14.327526     -6.441326      2.886635
C      -13.450081     -6.361159      0.627393
C      -12.432150     -5.956749     -0.419208
C      -12.378484     -6.747295     -1.570242
C      -11.505924     -6.361615     -2.583695
C      -10.747639     -5.206117     -2.444995
C      -10.888337     -4.460077     -1.259023
C       -9.675704     -2.447986     -2.009962
C       -9.129423     -1.105553     -1.490426
C      -10.237679     -0.025330     -1.512318
C      -10.171903      0.534724     -2.941385
C       -8.674758      0.508401     -3.278936
C       -6.961811     -1.154656     -2.815126
C       -6.354902     -2.241349     -1.954155
C       -5.444788     -3.125606     -2.540523
C       -4.794046     -4.038306     -1.711650
C       -5.048173     -4.037757     -0.342279
C       -5.985648     -3.113542      0.143575
C       -5.512032     -3.195476      2.548835
C       -6.127414     -2.805653      3.903686
C       -5.698221     -1.371115      4.305634
C       -4.437422     -1.554450      5.168851
C       -4.744127     -2.856162      5.928409
C       -5.608549     -4.984579      5.102671
C       -6.481853     -5.788044      4.161906
C       -6.022104     -7.041901      3.753356
C       -6.869999     -7.814570      2.963291
C       -8.140359     -7.351466      2.639807
C       -8.522412     -6.087070      3.126493
N       -9.787597     -5.531387      2.911918
N      -13.327285     -5.952534      1.919461
N      -11.703190     -4.843170     -0.262870
N      -10.186346     -3.268710     -1.032270
N       -8.127231     -0.564725     -2.425209
N       -6.622146     -2.244672     -0.644802
N       -6.356840     -3.032518      1.498720
N       -5.593896     -3.627351      5.005119
N       -7.696728     -5.317970      3.852877
O      -10.958940     -7.372431      2.163587
O      -14.414099     -7.050503      0.268256
O       -9.691194     -2.708061     -3.211208
O       -6.345798     -0.792099     -3.821441
O       -4.333276     -3.553312      2.440572
O       -4.953204     -5.588434      5.957586
N       -3.220737     -1.648948      4.366577
C        1.960748      1.732767     -4.415449
C       -2.037082     -1.156851      4.829350
O        1.721126      2.768360     -5.046677
O       -1.934719     -0.548360      5.900426
H        7.380167      0.585994     -4.292178
H        5.432679      1.937801     -2.869380
H        6.336424      2.656395     -4.207026
H        4.066274      2.979483     -4.985442
H        4.003585      0.799478     -6.656575
H        5.304610      2.000901     -6.778376
H        5.731324     -3.524862     -6.640686
H        7.491930     -5.238688     -6.043464
H        9.711640     -4.440137     -5.193829
H       12.446606     -0.822037     -3.705222
H       12.589196     -1.102586     -6.702517
H       12.537572      0.376906     -5.721563
H       14.913994      0.248396     -5.259176
H       14.893764     -0.374485     -6.917767
H       14.914218     -2.699265     -6.126188
H       15.965189     -1.931474     -4.929711
H       14.152868     -5.470072     -2.085077
H       12.738723     -5.977592     -0.044004
H       11.187080     -4.204563      0.804238
H        9.071844     -0.033391      0.188395
H       11.480497      0.783201      1.139856
H       10.052135      1.776692      1.382800
H       10.816864      1.483833      3.696460
H       11.269681     -0.203294      3.385212
H        8.464207      0.913737      3.799730
H        9.105094     -0.667179      4.266118
H        6.071608     -3.552623      2.077858
H        4.907747     -4.386140     -0.007967
H        5.163474     -3.076241     -2.132886
H        7.662672     -0.393989     -2.345678
H       10.287831     -0.822542     -4.561548
H       10.587262     -1.108065     -1.089302
H        3.376506      0.322456     -3.876097
H      -11.954000     -4.343168      2.141517
H      -11.820740     -5.159294      4.743909
H      -13.173114     -4.199709      4.150184
H      -14.323256     -6.176712      5.063751
H      -13.060187     -7.258181      4.440925
H      -14.629269     -7.455904      2.616555
H      -15.222784     -5.806039      2.848730
H      -13.018581     -7.617352     -1.642022
H      -11.415076     -6.958305     -3.488830
H      -10.073937     -4.861333     -3.215202
H       -8.718620     -1.233367     -0.491434
H      -11.211680     -0.439238     -1.239111
H      -10.000183      0.745786     -0.772386
H      -10.594626      1.541735     -3.020782
H      -10.717750     -0.122016     -3.627335
H       -8.468163      0.280586     -4.327587
H       -8.168224      1.450468     -3.036005
H       -5.250187     -3.059501     -3.604180
H       -4.081947     -4.746796     -2.127952
H       -4.550553     -4.714471      0.338754
H       -7.211511     -2.873798      3.847274
H       -6.499832     -0.926566      4.902981
H       -5.531281     -0.724884      3.440050
H       -4.281707     -0.726926      5.861482
H       -5.291751     -2.647285      6.857488
H       -3.849929     -3.428096      6.181244
H       -5.040470     -7.380453      4.062746
H       -6.545860     -8.787325      2.600118
H       -8.835916     -7.927108      2.046889
H       -9.878064     -4.531964      3.138296
H      -10.044200     -3.000629     -0.043608
H       -7.337501     -2.733344      1.656143
H       -3.228976     -2.324711      3.603687
C       -0.834576     -1.356060      3.948255
C        1.509729     -1.489821      2.448489
C       -0.903841     -1.253608      2.552106
C        0.403836     -1.534384      4.582212
C        1.573719     -1.629320      3.831387
C        0.277709     -1.286016      1.790056
H       -1.868023     -1.087535      2.088088
H        0.429386     -1.574859      5.666451
H        2.533542     -1.768884      4.323410
C        0.840947      0.928770     -3.815085
C       -1.390536     -0.315391     -2.702987
C        0.949140      0.314774     -2.560138
C       -0.378740      0.906374     -4.508234
C       -1.488223      0.260994     -3.965817
C       -0.180454     -0.285298     -1.977673
H        1.890567      0.370203     -2.027888
H       -0.440757      1.420548     -5.461947
H       -2.434649      0.244575     -4.501314
C       -0.402854     -0.808744     -0.616023
C       -2.479050     -0.984476     -1.904953
H       -2.651049     -2.005711     -2.270208
H       -3.439683     -0.465207     -1.982457
C       -1.909861     -1.010922     -0.465966
H       -2.167056     -1.932533      0.066030
H       -2.342848     -0.180644      0.110619
C        2.652238     -1.484559      1.466068
H        2.997738     -2.509490      1.273845
H        3.521743     -0.927304      1.829313
C        0.518103     -1.002701      0.361663
C        2.030823     -0.868611      0.190030
H        2.400150     -1.342652     -0.724998
H        2.308123      0.193812      0.130315
S        9.976003      1.227549     -2.704601
O       10.888189      1.778022     -1.637659
O       10.725757      1.082007     -4.027319
O        8.765285      2.113586     -2.899374
O        9.500674     -0.155803     -2.282517
