# Supplementary material for: Light and protonation-controlled complex formation between sulfate ions and a stiff-stilbene based bis(cyclopeptide)
Source: Chem Sci. 2025 Mar 24;16(18):7822–8. doi: 10.1039/d5sc00766f (PMC11959293; doi:10.1039/d5sc00766f)
Supplement: SC-016-D5SC00766F-s003 [file SC-016-D5SC00766F-s003.xyz]

C        1.494357     -2.567182      1.875652
C        0.893944     -1.367436      2.631943
C        1.664535     -0.077086      2.280359
C        2.833425     -0.027849      3.285032
C        2.245371     -0.676525      4.552584
C        0.524683     -2.349000      4.948758
C       -0.711305     -3.110786      4.522766
C       -0.902016     -4.393474      5.039643
C       -2.084292     -5.052599      4.707282
C       -3.036217     -4.424240      3.912567
C       -2.759505     -3.118500      3.460429
C       -4.950159     -2.672371      2.392382
C       -5.676077     -1.564916      1.609009
C       -6.043457     -0.394563      2.568576
C       -7.480808     -0.015464      2.184060
C       -8.095119     -1.350110      1.764007
C       -7.244885     -3.163796      0.396547
C       -6.134501     -3.878005     -0.341157
C       -6.303129     -5.244823     -0.572395
C       -5.314835     -5.904288     -1.297094
C       -4.223569     -5.200053     -1.790556
C       -4.157318     -3.817390     -1.529647
C       -2.157656     -3.345442     -2.914019
C       -1.210635     -2.184365     -3.288853
C       -1.924177     -1.093117     -4.116997
C       -1.849882     -1.633134     -5.550938
C       -0.478681     -2.316493     -5.614612
C        0.805475     -3.594305     -4.017014
C        1.215225     -4.025246     -2.623635
C        2.052488     -5.141190     -2.522165
C        2.522107     -5.492202     -1.259391
C        2.169908     -4.734533     -0.146711
C        1.327389     -3.629555     -0.352874
N        0.892464     -2.781522      0.674462
N        1.101765     -1.472795      4.081725
N       -1.614036     -2.487483      3.756495
N       -3.643841     -2.367114      2.680687
N       -6.976654     -2.026616      1.097610
N       -5.090896     -3.178331     -0.805061
N       -3.129050     -2.996714     -2.008221
N       -0.162710     -2.651992     -4.210661
N        0.860487     -3.292999     -1.563399
O        2.470090     -3.196311      2.303111
O        0.962211     -2.508601      6.092853
O       -5.530776     -3.688111      2.764053
O       -8.396438     -3.603355      0.304876
O       -2.039027     -4.457440     -3.421594
O        1.426607     -4.066497     -4.976031
N        4.024335     -0.748336      2.839573
C       -4.785102      2.595634     -2.130937
C       -5.532310      1.449231     -1.417534
C       -5.753000      0.239504     -2.357794
C       -7.080374      0.562665     -3.054531
C       -7.909576      1.216869     -1.946074
C       -7.300080      2.946549     -0.354484
C       -6.291960      3.711305      0.474937
C       -6.585601      5.045194      0.768668
C       -5.674954      5.749188      1.552143
C       -4.532911      5.121451      2.037053
C       -4.343244      3.764111      1.712101
C       -2.327947      3.375107      3.099752
C       -1.364672      2.239359      3.503505
C       -2.087415      1.133617      4.305467
C       -2.114430      1.698419      5.732131
C       -0.770878      2.427412      5.862033
C        0.607581      3.667220      4.315327
C        1.114144      4.060796      2.942381
C        1.940790      5.186053      2.871063
C        2.509814      5.501545      1.640287
C        2.266644      4.698784      0.531470
C        1.423096      3.588980      0.705699
C        1.775240      2.501695     -1.492498
C        1.213318      1.352881     -2.352883
C        2.081511      0.080403     -2.183973
C        3.144726      0.137444     -3.297768
C        2.475816      0.950649     -4.422984
C        0.754164      2.651714     -4.487872
C       -0.458950      3.353362     -3.920065
C       -0.626538      4.706390     -4.221417
C       -1.805264      5.320258     -3.803611
C       -2.780044      4.578876     -3.148027
C       -2.524995      3.214337     -2.908547
N       -3.437271      2.371318     -2.265287
N       -6.906253      1.858123     -1.076604
N       -5.205315      3.085536      0.940181
N       -3.261181      2.999342      2.163351
N       -0.371144      2.729270      4.471389
N        0.854168      3.289432      1.881137
N        1.085262      2.707402     -0.332900
N        1.347847      1.646333     -3.787628
N       -1.375828      2.624010     -3.271207
O       -5.371959      3.591236     -2.546468
O       -8.480395      3.314600     -0.337779
O       -2.261147      4.489549      3.610380
O        1.162811      4.164142      5.302517
O        2.787544      3.119743     -1.830723
O        1.152914      2.979083     -5.609896
N        4.411640      0.714275     -2.833909
C        5.092102     -0.090146      2.311837
C        5.483524      0.683740     -3.674594
O        5.128318      1.132677      2.163858
O        5.446019      0.168917     -4.792372
H       -0.163324     -1.277626      2.388282
H        2.000270     -0.051299      1.241962
H        1.014225      0.786148      2.429392
H        3.153050      0.999819      3.458831
H        2.968535     -1.312041      5.070452
H        1.897688      0.079892      5.266415
H       -0.147870     -4.829405      5.684221
H       -2.271500     -6.060546      5.070807
H       -3.970182     -4.893188      3.641159
H       -5.038354     -1.212518      0.798690
H       -6.010530     -0.738799      3.609455
H       -5.337213      0.428570      2.454383
H       -7.471702      0.674163      1.334844
H       -8.027599      0.461305      3.004393
H       -8.433631     -1.940400      2.628788
H       -8.937516     -1.263063      1.074332
H       -7.185950     -5.742799     -0.191300
H       -5.390531     -6.973282     -1.484225
H       -3.441293     -5.671117     -2.366273
H       -0.789433     -1.782402     -2.369841
H       -2.942396     -0.920009     -3.766989
H       -1.382678     -0.147498     -4.014660
H       -1.957812     -0.849649     -6.307606
H       -2.642531     -2.372590     -5.716717
H        0.298527     -1.651099     -6.012902
H       -0.469333     -3.225737     -6.220857
H        2.324564     -5.678276     -3.421619
H        3.171049     -6.356457     -1.137101
H        2.526045     -4.961123      0.848266
H        0.039468     -2.225267      0.455833
H       -3.246542     -1.514043      2.262175
H       -3.095373     -2.045668     -1.610326
H        3.919117     -1.752288      2.715587
H       -4.969693      1.162885     -0.530693
H       -4.918323      0.107817     -3.049501
H       -5.827709     -0.673580     -1.759255
H       -7.569213     -0.322930     -3.473681
H       -6.917147      1.280112     -3.867574
H       -8.618005      1.968739     -2.301298
H       -8.477259      0.471397     -1.371843
H       -7.498298      5.485406      0.386735
H       -5.850555      6.796255      1.789994
H       -3.804833      5.630459      2.650682
H       -0.896599      1.846803      2.601688
H       -3.074226      0.908190      3.900378
H       -1.500763      0.211513      4.256197
H       -2.238963      0.922411      6.493850
H       -2.939384      2.412397      5.841965
H       -0.828293      3.354283      6.438516
H       -0.002201      1.799328      6.330449
H        2.132177      5.757066      3.770541
H        3.156289      6.370557      1.542285
H        2.711704      4.891995     -0.434012
H        0.173749      1.159944     -2.088933
H        1.454332     -0.802205     -2.329648
H        2.522035      0.001710     -1.185706
H        3.386878     -0.863373     -3.661019
H        2.104225      0.297569     -5.221900
H        3.161172      1.664604     -4.882429
H        0.141166      5.229997     -4.778469
H       -1.973323      6.377718     -3.995637
H       -3.719150      5.009166     -2.833332
H       -3.056201      1.474065     -1.908145
H       -3.204336      2.043643      1.768352
H        0.299927      2.073132     -0.122712
H        4.357487      1.458896     -2.145671
C        6.788670      1.243444     -3.161862
C        9.413953      1.968119     -2.570381
C        7.441345      0.638672     -2.082272
C        7.439767      2.230757     -3.917044
C        8.742994      2.614424     -3.604567
C        8.773713      0.978070     -1.797651
H        6.936823     -0.146665     -1.530111
H        6.925928      2.667284     -4.768559
H        9.245020      3.376209     -4.197833
C        6.296103     -0.929988      1.964094
C        8.722171     -2.232453      1.502657
C        7.231923     -0.361866      1.091968
C        6.565882     -2.166784      2.569425
C        7.783153     -2.816389      2.345036
C        8.436818     -1.021588      0.837670
H        7.015445      0.618375      0.683094
H        5.852673     -2.597642      3.265544
H        8.001605     -3.751249      2.856907
C        9.622394     -0.577590      0.084202
C       10.131399     -2.682624      1.187903
H       10.127759     -3.465842      0.415586
H       10.653655     -3.095386      2.058833
C       10.792698     -1.390977      0.636534
H       11.557264     -1.596535     -0.119809
H       11.286370     -0.851657      1.459635
C       10.857726      2.116497     -2.151034
H       10.979693      2.969004     -1.466598
H       11.535287      2.285349     -2.996056
C        9.762182      0.322621     -0.916863
C       11.135231      0.787764     -1.405030
H       11.855577      0.904774     -0.588259
H       11.559973      0.053324     -2.106719
S       -2.036177     -0.172153      0.185523
O       -0.882878      0.792071      0.180633
O       -2.747866     -0.156320     -1.164467
O       -3.020250      0.219168      1.284532
O       -1.564269     -1.581671      0.446246
